# Supplementary material for: Metabolomic Analysis Reveals the Metabolic Diversity of Wild and Cultivated Stellaria Radix (Stellaria dichotoma L. var. lanceolata Bge.)
Source: Plants (Basel). 2023 Feb 9;12(4):775. doi: 10.3390/plants12040775 (PMC9959334; doi:10.3390/plants12040775)
Supplement: Supplementary file 1 [file plants-12-00775-s001.zip]

Archive with 4 entries (3 files):
- plants-2091280-Supplementary materials/
- plants-2091280-Supplementary materials/Supplementary Figure S1. Quality control analysis of YCH metabolites detection..jpg
- plants-2091280-Supplementary materials/Supplementary Table S1. Classification table of YCH metabolites.xlsx
- plants-2091280-Supplementary materials/Supplementary Table S2. Significantly different metabolites between wild and cultivated Stellariae Radix..xlsx
