# Supplementary material for: Metabolomic Analysis Reveals the Metabolic Diversity of Wild and Cultivated Stellaria Radix (Stellaria dichotoma L. var. lanceolata Bge.)
Source: Plants (Basel). 2023 Feb 9;12(4):775. doi: 10.3390/plants12040775 (PMC9959334; doi:10.3390/plants12040775)
Supplement: Supplementary file 1 [file plants-12-00775-s001.zip › plants-2091280-Supplementary materials/Supplementary Table S1. Classification table of YCH metabolites.xlsx]

## Sheet: Sheet1
Supplementary Table S1 Classification table of YCH metabolites. The number in "()" in the table represents the number of metabolites under the corresponding classification.
No.	Superclass	Class
1	Lipids and lipid-like molecules (331)	Fatty Acyls(112), Glycerophospholipids(81), Prenol lipids(78), Steroids and steroid derivatives(48), Sphingolipids(7), Glycerolipids(5)
2	Organic acids and derivatives (327)	Carboxylic acids and derivatives(282), Hydroxy acids and derivatives(15), Peptidomimetics(8), Keto acids and derivatives(7), Organic phosphoric acids and derivatives(5), Organic sulfonic acids and derivatives(5), others（5）
3	Organoheterocyclic compounds (201)	Indoles and derivatives(43), Pyridines and derivatives(19), Benzopyrans(15), Imidazopyrimidines(14), Azoles(13),
		Quinolines and derivatives(12), Diazines(11), Others（74）
4	Phenylpropanoids and polyketides (170)	Flavonoids(86), Cinnamic acids and derivatives(24) ,Isoflavonoids(15),
		Coumarins and derivatives(17), Diarylheptanoids(8), Linear 1,3-diarylpropanoids(7), Stilbenes(5), Tannins(5), Phenylpropanoic acids(3)
5	Benzenoids (168)	Benzene and substituted derivatives(108), Phenols(44), Naphthalenes(9), Anthracenes(4), Indenes and isoindenes(2), Pyrenes(1)
6	Nucleosides, nucleotides, and analogues (49)	Purine nucleosides(9), Pyrimidine nucleotides(10), Purine nucleotides(11), Pyrimidine nucleosides(7),others（12）
7	Alkaloids and derivatives (31)	pyrrole alkaloid(13), isoquinoline alkaloid(8), indole alkaloids(2), quaternary ammonium hydroxide(3), ergot alkaloid(2), others(3)
8	Lignans, neolignans and related compounds (11)	Furanoid lignans(6), Dibenzylbutane lignans(2), Lignan lactones(3)
9	Organometallic compounds (2)	Organometalloid compounds(1), Organo-post-transition metal compounds(1)
10	Organic oxygen compounds (169)	Organic oxygen compounds (169)
11	Organic nitrogen compounds (23)	Organic nitrogen compounds (23)
12	Hydrocarbon derivatives (1)	Hydrocarbon derivatives (1)
13	Unidentified (103)	Unidentified (103)
14	Total: 1586	Total: 1586
