# Supplementary material for: Metabolomic Analysis Reveals the Metabolic Diversity of Wild and Cultivated Stellaria Radix (Stellaria dichotoma L. var. lanceolata Bge.)
Source: Plants (Basel). 2023 Feb 9;12(4):775. doi: 10.3390/plants12040775 (PMC9959334; doi:10.3390/plants12040775)
Supplement: Supplementary file 1 [file plants-12-00775-s001.zip › plants-2091280-Supplementary materials/Supplementary Table S2. Significantly different metabolites between wild and cultivated Stellariae Radix..xlsx]

## Sheet: table 1
Supplementary Table S2 Significantly different metabolites between wild and cultivated Stellariae Radix
NO.	ID	Name	SuperClass	Class	Mouble
1	M138T291_2	Trigonelline	Alkaloids and derivatives	pyrrole alkaloid	pos
2	M118T277_2	Betaine	Alkaloids and derivatives	quaternary ammonium hydroxide	pos
3	M110T52	4-aminophenol	Benzenoids	Benzene and substituted derivatives	pos
4	M197T44	Homoveratric acid	Benzenoids	Benzene and substituted derivatives	pos
5	M292T304	Cyproconazole	Benzenoids	Benzene and substituted derivatives	pos
6	M573T212_3	Oleana-1,9(11)-dien-28-amide, 2-cyano-3,12-dioxo-n-(2,2,2-trifluoroethyl)-	Benzenoids	Naphthalenes	pos
7	M543T356	4-methoxy-6-[2-(4-methoxyphenyl)ethyl]pyran-2-one	Benzenoids	Phenols	pos
8	M557T165	Arctiin	Lignans, neolignans and related compounds	Furanoid lignans	pos
9	M141T349	Cis,cis-muconic acid	Lipids and lipid-like molecules	Fatty Acyls	neg
10	M271T54	16-hydroxyhexadecanoic acid	Lipids and lipid-like molecules	Fatty Acyls	neg
11	M313T91	9,10-dihydroxy-12z-octadecenoic acid	Lipids and lipid-like molecules	Fatty Acyls	neg
12	M448T389	Sulprostone	Lipids and lipid-like molecules	Fatty Acyls	pos
13	M409T253	1-hexadecanoyl-2-sn-glycero-3-phosphate	Lipids and lipid-like molecules	Glycerophospholipids	neg
14	M666T240	1-palmitoyl-2-azelaoylphosphatidylcholine	Lipids and lipid-like molecules	Glycerophospholipids	pos
15	M421T369	Methyl (1s,4as,6r,7s,7as)-5,6-dihydroxy-7-(hydroxymethyl)-1-[(2s,3r,4s,5s,6r)-3,4,5-trihydroxy-6-(hydroxymethyl)oxan-2-yl]oxy-1,4a,5,6,7,7a-hexahydrocyclopenta[c]pyran-4-carboxylate	Lipids and lipid-like molecules	Prenol lipids	neg
16	M881T374_2	Bussein	Lipids and lipid-like molecules	Prenol lipids	pos
17	M1033T42_1	Solasodine base + o-hex-hex-hex-pen	Lipids and lipid-like molecules	Steroids and steroid derivatives	pos
18	M397T42	.beta.-sitosterol	Lipids and lipid-like molecules	Steroids and steroid derivatives	pos
19	M492T73_1	Cevadine	Lipids and lipid-like molecules	Steroids and steroid derivatives	pos
20	M579T223	Cucurbitacin e	Lipids and lipid-like molecules	Steroids and steroid derivatives	pos
21	M362T191	Guanosine 5'-monophosphate	Nucleosides, nucleotides, and analogues	Purine nucleotides	neg
22	M110T454	N-.alpha.-(tert-butoxycarbonyl)-l-histidine	Organic acids and derivatives	Carboxylic acids and derivatives	pos
23	M130T269_2	Isoleucine	Organic acids and derivatives	Carboxylic acids and derivatives	neg
24	M156T403	Histidine	Organic acids and derivatives	Carboxylic acids and derivatives	pos
25	M175T521_2	DL-arginine	Organic acids and derivatives	Carboxylic acids and derivatives	pos
26	M218T72	Captopril	Organic acids and derivatives	Carboxylic acids and derivatives	pos
27	M284T191	His-Lys	Organic acids and derivatives	Carboxylic acids and derivatives	pos
28	M1150T140_1	Valinomycin	Organic acids and derivatives	Peptidomimetics	pos
29	M156T454	L-carnosine	Organic acids and derivatives	Peptidomimetics	pos
30	M300T126	Phytosphingosine	Organic nitrogen compounds	Organonitrogen compounds	pos
31	M179T392	Myo-inositol	Organic oxygen compounds	Organooxygen compounds	neg
32	M319T344	Propofol .beta.-d-glucuronide	Organic oxygen compounds	Organooxygen compounds	pos
33	M601T430	N-acetyl-d-glucosamine 6-phosphate	Organic oxygen compounds	Organooxygen compounds	neg
34	M508T381_1	(methylsulfonyl)octyl glucosinolate	Organic oxygen compounds	Organooxygen compounds	neg
35	M225T35	5-acetylamino-6-formylamino-3-methyluracil	Organoheterocyclic compounds	Diazines	neg
36	M339T244	Alpha-guaiaconic acid	Organoheterocyclic compounds	Furans	neg
37	M169T48_2	Norharmane	Organoheterocyclic compounds	Indoles and derivatives	pos
38	M203T261	Tryptophan	Organoheterocyclic compounds	Indoles and derivatives	neg
39	M311T497	1h-pyrrole-3-propanoic acid, 5-[(1,2-dihydro-2-oxo-3h-indol-3-ylidene)methyl]-2,4-dimethyl-	Organoheterocyclic compounds	Indoles and derivatives	pos
40	M500T77_2	.beta.-d-glucopyranosiduronic acid, 4-[3-(1-naphthalenylcarbonyl)-1h-indol-1-yl]butyl	Organoheterocyclic compounds	Indoles and derivatives	neg
41	M128T73	2-(4-amino-1-piperidinyl)ethanol	Organoheterocyclic compounds	Piperidines	pos
42	M541T165_2	Atorvastatin	Organoheterocyclic compounds	Pyrroles	pos
43	M72T277_2	Pyrrolidine	Organoheterocyclic compounds	Pyrrolidines	pos
44	M579T165	Hematoporphyrin	Organoheterocyclic compounds	Tetrapyrroles and derivatives	neg
45	M629T245	Octadecamethyloctasiloxane	Organometallic compounds	Organometalloid compounds	pos
46	M269T36	Fustin	Phenylpropanoids and polyketides	Flavonoids	neg
47	M917T230	3-[(2s,3r,4s,5r,6r)-3-[(2s,3r,4r,5s,6s)-3,5-dihydroxy-6-methyl-4-[(2s,3r,4s,5s,6r)-3,4,5-trihydroxy-6-(hydroxymethyl)oxan-2-yl]oxyoxan-2-yl]oxy-4,5-dihydroxy-6-[[(2r,3r,4r,5r,6s)-3,4,5-trihydroxy-6-methyloxan-2-yl]oxymethyl]oxan-2-yl]oxy-2-(3,4-dihydroxyphenyl)-5,7-dihydroxychromen-4-one	Phenylpropanoids and polyketides	Flavonoids	neg
48	M241T189	Rotenone	Phenylpropanoids and polyketides	Isoflavonoids	pos
49	M533T212	6''-o-malonylglycitin	Phenylpropanoids and polyketides	Isoflavonoids	pos
50	M299T135_1	2,4-dimethoxy-2'-hydroxy-5'-methylchalcone	Phenylpropanoids and polyketides	Linear 1,3-diarylpropanoids	pos
51	M327T244	4'-hydroxy-2'-methyl-3,4,5-trimethoxychalcone	Phenylpropanoids and polyketides	Linear 1,3-diarylpropanoids	neg
52	M445T370	Tetracycline	Unidentified	Unidentified	pos
53	M461T392_1	Kotanin	Unidentified	Unidentified	pos
54	M438T30	5-hexenoic acid, 6-[(2r,3s)-3-[[[(4-chloro-2-methylphenyl)sulfonyl]amino]methyl]bicyclo[2.2.2]oct-2-yl]-, (5z)-	Benzenoids	Benzene and substituted derivatives	neg
55	M543T389	Trans-carboxyglimepiride	Benzenoids	Benzene and substituted derivatives	pos
56	M705T278_2	2-[4-[(3s,3ar,6s,6ar)-6-[3-methoxy-4-[3,4,5-trihydroxy-6-(hydroxymethyl)oxan-2-yl]oxyphenyl]-1,3,3a,4,6,6a-hexahydrofuro[3,4-c]furan-3-yl]-2-methoxyphenoxy]-6-(hydroxymethyl)oxane-3,4,5-triol	Benzenoids	Phenols	pos
57	M337T162	2-linoleoylglycerol	Lipids and lipid-like molecules	Fatty Acyls	pos
58	M478T201_2	4-[5-[[4-[5-[acetyl(hydroxy)amino]pentylamino]-4-oxobutanoyl]-hydroxyamino]pentylamino]-4-oxobutanoic acid	Lipids and lipid-like molecules	Fatty Acyls	pos
59	M618T162	1-palmitoyl-2-oleoyl-sn-glycerol	Lipids and lipid-like molecules	Glycerolipids	pos
60	M313T162	1-Palmitoylglycerol	Lipids and lipid-like molecules	Glycerophospholipids	pos
61	M718T223_2	1-palmitoyl-2-(4-ketododec-3-enedioyl)phosphatidylcholine	Lipids and lipid-like molecules	Glycerophospholipids	neg
62	M739T147	Pe 36:4	Lipids and lipid-like molecules	Glycerophospholipids	neg
63	M741T40_1	1-palmitoyl-2-oleoyl-sn-glycero-3-phosphoethanolamine	Lipids and lipid-like molecules	Glycerophospholipids	pos
64	M746T73_1	1-palmitoyl-2-linoleoyl-sn-glycero-3-phospho-(1'-rac-glycerol)	Lipids and lipid-like molecules	Glycerophospholipids	neg
65	M770T70_1	1,2-dilinoleoyl-sn-glycero-3-phospho-(1'-rac-glycerol)	Lipids and lipid-like molecules	Glycerophospholipids	neg
66	M783T147_1	2-oleoyl-1-palmitoyl-sn-glycero-3-phosphocholine	Lipids and lipid-like molecules	Glycerophospholipids	pos
67	M817T147	Pc(16:1e/9-hode)	Lipids and lipid-like molecules	Glycerophospholipids	neg
68	M841T144	Pc(16:0e/8-hepe)	Lipids and lipid-like molecules	Glycerophospholipids	neg
69	M841T62	Pc(16:0e/11,12-epete)	Lipids and lipid-like molecules	Glycerophospholipids	neg
70	M856T197_1	Pi 36:5	Lipids and lipid-like molecules	Glycerophospholipids	neg
71	M858T197	Pi 36:4	Lipids and lipid-like molecules	Glycerophospholipids	neg
72	M860T197	Pi(16:0e/15-hete)	Lipids and lipid-like molecules	Glycerophospholipids	neg
73	M399T284_2	Loganic acid	Lipids and lipid-like molecules	Prenol lipids	pos
74	M595T249	Ganoderic acid h	Lipids and lipid-like molecules	Prenol lipids	pos
75	M1035T92	Tomatine	Lipids and lipid-like molecules	Steroids and steroid derivatives	pos
76	M337T408	5'-phosphoribosyl-5-amino-4-imidazolecarboxamide (aicar)	Nucleosides, nucleotides, and analogues	Imidazole ribonucleosides and ribonucleotides	neg
77	M348T430	Adenosine 5'-monophosphate	Nucleosides, nucleotides, and analogues	Purine nucleotides	pos
78	M175T282_2	N-.alpha.-acetyl-l-ornithine	Organic acids and derivatives	Carboxylic acids and derivatives	pos
79	M932T39	Angiotensin iii	Organic acids and derivatives	Carboxylic acids and derivatives	pos
80	M157T280_2	2-oxooctanoic acid	Organic acids and derivatives	Keto acids and derivatives	neg
81	M191T268	Quinate	Organic oxygen compounds	Organooxygen compounds	neg
82	M193T268_1	D-pinitol	Organic oxygen compounds	Organooxygen compounds	neg
83	M218T276	Pantothenate	Organic oxygen compounds	Organooxygen compounds	neg
84	M239T244	Curvulin	Organic oxygen compounds	Organooxygen compounds	pos
85	M347T450	Acetohexamide	Organic oxygen compounds	Organooxygen compounds	pos
86	M509T450	3'-galactosyllactose	Organic oxygen compounds	Organooxygen compounds	pos
87	M395T272	Gartanin	Organoheterocyclic compounds	Benzopyrans	neg
88	M203T282_1	Vasicinone	Organoheterocyclic compounds	Diazanaphthalenes	pos
89	M559T389	Cidofovir	Organoheterocyclic compounds	Diazines	pos
90	M221T282_1	Indole-3-pyruvic acid	Organoheterocyclic compounds	Indoles and derivatives	pos
91	M195T379	L-gulono-1,4-lactone	Organoheterocyclic compounds	Lactones	neg
92	M125T268	Triacetic acid lactone	Organoheterocyclic compounds	Pyrans	neg
93	M617T249	(2r,3s,4s,5r,6r)-6-[1,7-bis(4-hydroxyphenyl)heptan-3-yloxy]-5-[(2s,3r,4r)-3,4-dihydroxy-4-(hydroxymethyl)oxolan-2-yl]oxy-2-(hydroxymethyl)oxane-3,4-diol	Phenylpropanoids and polyketides	Diarylheptanoids	pos
94	M447T204_2	Quercitrin	Phenylpropanoids and polyketides	Flavonoids	neg
95	M597T384	Eriocitrin	Phenylpropanoids and polyketides	Flavonoids	pos
96	M550T191	1-O-(cis-9-Octadecenyl)-2-O-acetyl-sn-glycero-3-phosphocholine	Unidentified	Unidentified	pos
97	M673T49	1-Palmitoyl-2-oleoyl-sn-glycero-3-phosphate	Unidentified	Unidentified	neg
